# Supplementary material for: Effect of Endurance Exercise Training on Gut Microbiota and ER Stress
Source: Int J Mol Sci. 2024 Oct 5;25(19):10742. doi: 10.3390/ijms251910742 (PMC11476978; doi:10.3390/ijms251910742)
Supplement: Supplementary file 1 [file ijms-25-10742-s001.zip]

Archive with 1 entries (1 files):
- ijms-3204193-supplementary.pdf
